# Supplementary material for: Behavioral phenotypes in aging: structured exploratory computational analysis of multi-assay behavioral data
Source: Front Behav Neurosci. 2026 Jun 19;20:1861841. doi: 10.3389/fnbeh.2026.1861841 (PMC13351101; doi:10.3389/fnbeh.2026.1861841)
Supplement: Supplementary Table S1 — Descriptive statistics. [file Table_1.XLSX]

## Sheet: Post Hoc Summary
Outcome	Omnibus Test	Group A	Group B	Statistical Test	Statistic	Unadjusted P Value	Effect Size Type	Effect Size	Mean Difference CI Low	Mean Difference CI High	Adjusted P Value	Significant
Barnes Efficiency Index	Two-Way Anova	4m M	9m M	Welch T Test	-0.802405	0.433706	cohen_d	-0.369865	-0.0300809	0.0135045	1	FALSE
Barnes Efficiency Index	Two-Way Anova	4m M	9m F	Welch T Test	-1.73293	0.112371	cohen_d	-0.899819	-0.0442033	0.00469493	0.786598	FALSE
Barnes Efficiency Index	Two-Way Anova	4m F	4m M	Welch T Test	1.15711	0.263952	cohen_d	0.53474	-0.010103	0.0346443	1	FALSE
Barnes Efficiency Index	Two-Way Anova	4m F	9m M	Welch T Test	0.357375	0.725491	cohen_d	0.168468	-0.019641	0.0276059	1	FALSE
Barnes Efficiency Index	Two-Way Anova	4m F	9m F	Welch T Test	-0.616326	0.54967	cohen_d	-0.319059	-0.0337151	0.018748	1	FALSE
Barnes Efficiency Index	Two-Way Anova	9m F	9m M	Welch T Test	0.963329	0.355789	cohen_d	0.503682	-0.0142477	0.0371797	1	FALSE
Barnes Efficiency Index	Two-Way Anova	14m M	4m M	Welch T Test	-2.40168	0.0315047	cohen_d	-1.03918	-0.036265	-0.00204908	0.252037	FALSE
Barnes Efficiency Index	Two-Way Anova	14m M	4m F	Welch T Test	-3.48954	0.00483907	cohen_d	-1.57713	-0.0508846	-0.0119709	0.0598753	FALSE
Barnes Efficiency Index	Two-Way Anova	14m M	9m M	Welch T Test	-3.16176	0.00853164	cohen_d	-1.43621	-0.0461981	-0.00869242	0.0853164	FALSE
Barnes Efficiency Index	Two-Way Anova	14m M	9m F	Welch T Test	-3.91863	0.00595066	cohen_d	-2.26242	-0.0610362	-0.0167862	0.0654572	FALSE
Barnes Efficiency Index	Two-Way Anova	14m F	4m M	Welch T Test	-2.75068	0.0161067	cohen_d	-1.29985	-0.0457	-0.00565612	0.14496	FALSE
Barnes Efficiency Index	Two-Way Anova	14m F	4m F	Welch T Test	-3.70991	0.00262065	cohen_d	-1.7862	-0.0600472	-0.0158502	0.0393097	TRUE
Barnes Efficiency Index	Two-Way Anova	14m F	9m M	Welch T Test	-3.41599	0.00460579	cohen_d	-1.65847	-0.0554474	-0.0124851	0.0598753	FALSE
Barnes Efficiency Index	Two-Way Anova	14m F	9m F	Welch T Test	-4.1112	0.00269168	cohen_d	-2.3736	-0.0700551	-0.0208094	0.0393097	TRUE
Barnes Efficiency Index	Two-Way Anova	14m F	14m M	Welch T Test	-0.872952	0.406697	cohen_d	-0.503999	-0.0231653	0.0101233	1	FALSE
Core Locomotion Distance	Kruskal combined groups	4m M	9m M	Mann-Whitney U Test	33	0.347746	cohen_d	-0.401931	-3.27386	1.39388	1	FALSE
Core Locomotion Distance	Kruskal combined groups	4m M	9m F	Mann-Whitney U Test	18	0.21978	cohen_d	-0.773762	-3.01622	0.514691	1	FALSE
Core Locomotion Distance	Kruskal combined groups	4m F	4m M	Mann-Whitney U Test	72	0.0304862	cohen_d	1.24153	0.43185	3.39402	0.426806	FALSE
Core Locomotion Distance	Kruskal combined groups	4m F	9m M	Mann-Whitney U Test	52	0.331387	cohen_d	0.423186	-1.32462	3.2705	1	FALSE
Core Locomotion Distance	Kruskal combined groups	4m F	9m F	Mann-Whitney U Test	38	0.223776	cohen_d	0.44979	-1.05056	2.37489	1	FALSE
Core Locomotion Distance	Kruskal combined groups	9m F	9m M	Mann-Whitney U Test	29	0.863936	cohen_d	0.124659	-2.20806	2.82961	1	FALSE
Core Locomotion Distance	Kruskal combined groups	14m M	4m M	Mann-Whitney U Test	18	0.21978	cohen_d	-0.795596	-5.48456	1.3811	1	FALSE
Core Locomotion Distance	Kruskal combined groups	14m M	4m F	Mann-Whitney U Test	5	0.00759241	cohen_d	-1.55323	-7.38918	-0.540151	0.113886	FALSE
Core Locomotion Distance	Kruskal combined groups	14m M	9m M	Mann-Whitney U Test	13	0.113487	cohen_d	-0.920496	-6.88253	0.899087	1	FALSE
Core Locomotion Distance	Kruskal combined groups	14m M	9m F	Mann-Whitney U Test	7	0.0930736	cohen_d	-1.16092	-6.96199	0.356989	1	FALSE
Core Locomotion Distance	Kruskal combined groups	14m F	4m M	Mann-Whitney U Test	25	0.635365	cohen_d	-0.0631363	-2.51857	2.27135	1	FALSE
Core Locomotion Distance	Kruskal combined groups	14m F	4m F	Mann-Whitney U Test	9	0.035964	cohen_d	-1.09152	-4.40099	0.327908	0.467532	FALSE
Core Locomotion Distance	Kruskal combined groups	14m F	9m M	Mann-Whitney U Test	20	0.455944	cohen_d	-0.387622	-4.06388	1.93669	1	FALSE
Core Locomotion Distance	Kruskal combined groups	14m F	9m F	Mann-Whitney U Test	8	0.132035	cohen_d	-0.67483	-3.99432	1.24557	1	FALSE
Core Locomotion Distance	Kruskal combined groups	14m F	14m M	Mann-Whitney U Test	21	0.699134	cohen_d	0.615904	-2.09908	5.95533	1	FALSE
