# Supplementary material for: Behavioral phenotypes in aging: structured exploratory computational analysis of multi-assay behavioral data
Source: Front Behav Neurosci. 2026 Jun 19;20:1861841. doi: 10.3389/fnbeh.2026.1861841 (PMC13351101; doi:10.3389/fnbeh.2026.1861841)
Supplement: Supplementary Table S2 — Domain statistics. [file Table_2.XLSX]

## Sheet: Effect Size Summary
Outcome	Analysis Family	Statistical Test	Effect	Effect Size Type	Effect Size
Barnes Efficiency Index	refined features	Two-Way ANOVA	C(Age Months)	eta squared	0.334535
Barnes Efficiency Index	refined features	Two-Way ANOVA	C(Age Months)	partial eta squared	0.350968
Barnes Efficiency Index	refined features	Two-Way ANOVA	Sex	eta squared	0.0200339
Barnes Efficiency Index	refined features	Two-Way ANOVA	Sex	partial eta squared	0.0313678
Barnes Efficiency Index	refined features	Two-Way ANOVA	C(Age Months) x C(Sex)	eta squared	0.0267883
Barnes Efficiency Index	refined features	Two-Way ANOVA	C(Age Months) x C(Sex)	partial eta squared	0.0415045
Barnes Error Reduction	refined features	Kruskal-Wallis Across Combined Groups	Sex x Age Group	epsilon squared	-0.103571
Barnes Learning Gain	refined features	Kruskal-Wallis Across Combined Groups	Sex x Age Group	epsilon squared	0.119463
Barnes Probe Target Bias	refined features	Kruskal-Wallis Across Combined Groups	Sex x Age Group	epsilon squared	-0.0130728
Anxiety / Avoidance Domain Score	domain scores	Kruskal-Wallis Across Combined Groups	Sex x Age Group	epsilon squared	0.0778585
Cognition / Learning Domain Score	domain scores	Kruskal-Wallis Across Combined Groups	Sex x Age Group	epsilon squared	0.0169349
Depression / Passive Coping Domain Score	domain scores	Two-Way ANOVA	C(Age Months)	eta squared	0.0437165
Depression / Passive Coping Domain Score	domain scores	Two-Way ANOVA	C(Age Months)	partial eta squared	0.0438631
Depression / Passive Coping Domain Score	domain scores	Two-Way ANOVA	Sex	eta squared	0.000875064
Depression / Passive Coping Domain Score	domain scores	Two-Way ANOVA	Sex	partial eta squared	0.000917436
Depression / Passive Coping Domain Score	domain scores	Two-Way ANOVA	C(Age Months) x C(Sex)	eta squared	0.00246871
Depression / Passive Coping Domain Score	domain scores	Two-Way ANOVA	C(Age Months) x C(Sex)	partial eta squared	0.00258394
Locomotion / Exploration Domain Score	domain scores	Two-Way ANOVA	C(Age Months)	eta squared	0.0925009
Locomotion / Exploration Domain Score	domain scores	Two-Way ANOVA	C(Age Months)	partial eta squared	0.100146
Locomotion / Exploration Domain Score	domain scores	Two-Way ANOVA	Sex	eta squared	0.0348378
Locomotion / Exploration Domain Score	domain scores	Two-Way ANOVA	Sex	partial eta squared	0.0402284
Locomotion / Exploration Domain Score	domain scores	Two-Way ANOVA	C(Age Months) x C(Sex)	eta squared	0.0414987
Locomotion / Exploration Domain Score	domain scores	Two-Way ANOVA	C(Age Months) x C(Sex)	partial eta squared	0.0475542
Memory Domain Score	domain scores	Two-Way ANOVA	C(Age Months)	eta squared	0.0797516
Memory Domain Score	domain scores	Two-Way ANOVA	C(Age Months)	partial eta squared	0.0818233
Memory Domain Score	domain scores	Two-Way ANOVA	Sex	eta squared	0.00827957
Memory Domain Score	domain scores	Two-Way ANOVA	Sex	partial eta squared	0.00916684
Memory Domain Score	domain scores	Two-Way ANOVA	C(Age Months) x C(Sex)	eta squared	0.0170399
Memory Domain Score	domain scores	Two-Way ANOVA	C(Age Months) x C(Sex)	partial eta squared	0.0186847
Sociability / Social Novelty Domain Score	domain scores	Two-Way ANOVA	C(Age Months)	eta squared	0.0500443
Sociability / Social Novelty Domain Score	domain scores	Two-Way ANOVA	C(Age Months)	partial eta squared	0.052011
Sociability / Social Novelty Domain Score	domain scores	Two-Way ANOVA	Sex	eta squared	0.0129622
Sociability / Social Novelty Domain Score	domain scores	Two-Way ANOVA	Sex	partial eta squared	0.0140115
Sociability / Social Novelty Domain Score	domain scores	Two-Way ANOVA	C(Age Months) x C(Sex)	eta squared	0.02485
Sociability / Social Novelty Domain Score	domain scores	Two-Way ANOVA	C(Age Months) x C(Sex)	partial eta squared	0.026521
EZM Avoidance Index	refined features	Kruskal-Wallis Across Combined Groups	Sex x Age Group	epsilon squared	0.114291
FST Immobility Pressed Fraction	refined features	Kruskal-Wallis Across Combined Groups	Sex x Age Group	epsilon squared	-0.0762496
FST Immobility Proportion	refined features	Two-Way ANOVA	C(Age Months)	eta squared	0.053023
FST Immobility Proportion	refined features	Two-Way ANOVA	C(Age Months)	partial eta squared	0.0531595
FST Immobility Proportion	refined features	Two-Way ANOVA	Sex	eta squared	0.00129161
FST Immobility Proportion	refined features	Two-Way ANOVA	Sex	partial eta squared	0.00136577
FST Immobility Proportion	refined features	Two-Way ANOVA	C(Age Months) x C(Sex)	eta squared	0.00127623
FST Immobility Proportion	refined features	Two-Way ANOVA	C(Age Months) x C(Sex)	partial eta squared	0.00134953
Hole Board Avoidance Index	refined features	Kruskal-Wallis Across Combined Groups	Sex x Age Group	epsilon squared	0.0260437
Hole Board Exploration Index	refined features	Kruskal-Wallis Across Combined Groups	Sex x Age Group	epsilon squared	0.129994
Core Locomotion Distance	refined features	Kruskal-Wallis Across Combined Groups	Sex x Age Group	epsilon squared	0.154285
NORT Discrimination Index	refined features	Two-Way ANOVA	C(Age Months)	eta squared	0.015529
NORT Discrimination Index	refined features	Two-Way ANOVA	C(Age Months)	partial eta squared	0.0157007
NORT Discrimination Index	refined features	Two-Way ANOVA	Sex	eta squared	0.00161818
NORT Discrimination Index	refined features	Two-Way ANOVA	Sex	partial eta squared	0.00165941
NORT Discrimination Index	refined features	Two-Way ANOVA	C(Age Months) x C(Sex)	eta squared	0.00931572
NORT Discrimination Index	refined features	Two-Way ANOVA	C(Age Months) x C(Sex)	partial eta squared	0.00947824
Open Field Avoidance Index	refined features	Kruskal-Wallis Across Combined Groups	Sex x Age Group	epsilon squared	0.0437774
Open Field Exploration Rate	refined features	Two-Way ANOVA	C(Age Months)	eta squared	0.011222
Open Field Exploration Rate	refined features	Two-Way ANOVA	C(Age Months)	partial eta squared	0.0116611
Open Field Exploration Rate	refined features	Two-Way ANOVA	Sex	eta squared	0.0310089
Open Field Exploration Rate	refined features	Two-Way ANOVA	Sex	partial eta squared	0.0315731
Open Field Exploration Rate	refined features	Two-Way ANOVA	C(Age Months) x C(Sex)	eta squared	0.0066466
Open Field Exploration Rate	refined features	Two-Way ANOVA	C(Age Months) x C(Sex)	partial eta squared	0.00693967
Sociability Index	refined features	Kruskal-Wallis Across Combined Groups	Sex x Age Group	epsilon squared	-0.0996827
Social Novelty Index	refined features	Two-Way ANOVA	C(Age Months)	eta squared	0.068225
Social Novelty Index	refined features	Two-Way ANOVA	C(Age Months)	partial eta squared	0.0739596
Social Novelty Index	refined features	Two-Way ANOVA	Sex	eta squared	0.017316
Social Novelty Index	refined features	Two-Way ANOVA	Sex	partial eta squared	0.0198679
Social Novelty Index	refined features	Two-Way ANOVA	C(Age Months) x C(Sex)	eta squared	0.0602209
Social Novelty Index	refined features	Two-Way ANOVA	C(Age Months) x C(Sex)	partial eta squared	0.0658541
Y Maze Novelty Arm Preference	refined features	Two-Way ANOVA	C(Age Months)	eta squared	0.123788
Y Maze Novelty Arm Preference	refined features	Two-Way ANOVA	C(Age Months)	partial eta squared	0.12661
Y Maze Novelty Arm Preference	refined features	Two-Way ANOVA	Sex	eta squared	0.00451808
Y Maze Novelty Arm Preference	refined features	Two-Way ANOVA	Sex	partial eta squared	0.00526311
Y Maze Novelty Arm Preference	refined features	Two-Way ANOVA	C(Age Months) x C(Sex)	eta squared	0.0177684
Y Maze Novelty Arm Preference	refined features	Two-Way ANOVA	C(Age Months) x C(Sex)	partial eta squared	0.0203838
