# Supplementary material for: Behavioral phenotypes in aging: structured exploratory computational analysis of multi-assay behavioral data
Source: Front Behav Neurosci. 2026 Jun 19;20:1861841. doi: 10.3389/fnbeh.2026.1861841 (PMC13351101; doi:10.3389/fnbeh.2026.1861841)
Supplement: Supplementary Table S3 — Key feature statistics. [file Table_3.XLSX]

## Sheet: Assumption Checks Summary
Outcome	N Total	N Complete	Missing Count	Missing Fraction	Smallest Group N	Shapiro P Value	Levene P Value	Recommended Method	Notes	Analysis Family
Barnes Efficiency Index	46	46	0	0	6	0.167185	0.726879	parametric	Parametric model assumptions acceptable for a screening analysis.	refined features
Barnes Error Reduction	46	46	0	0	6	0.00319692	0.0232732	nonparametric	Normality check failed.; Homogeneity of variance check failed.	refined features
Barnes Learning Gain	46	45	1	0.0217391	5	0.0252732	0.524498	nonparametric	Normality check failed.	refined features
Barnes Probe Target Bias	46	46	0	0	6	0.00440457	0.873438	nonparametric	Normality check failed.	refined features
Anxiety / Avoidance Domain Score	46	46	0	0	6	1.48e-08	0.438562	nonparametric	Normality check failed.	domain scores
Cognition / Learning Domain Score	46	46	0	0	6	0.0044437	0.555736	nonparametric	Normality check failed.	domain scores
Depression / Passive Coping Domain Score	46	46	0	0	6	0.0855431	0.167837	parametric	Parametric model assumptions acceptable for a screening analysis.	domain scores
Locomotion / Exploration Domain Score	46	46	0	0	6	0.990505	0.158624	parametric	Parametric model assumptions acceptable for a screening analysis.	domain scores
Memory Domain Score	46	46	0	0	6	0.278546	0.968523	parametric	Parametric model assumptions acceptable for a screening analysis.	domain scores
Sociability / Social Novelty Domain Score	46	46	0	0	6	0.932007	0.397959	parametric	Parametric model assumptions acceptable for a screening analysis.	domain scores
EZM Avoidance Index	46	46	0	0	6	1.39e-08	0.856887	nonparametric	Normality check failed.	refined features
FST Immobility Pressed Fraction	46	46	0	0	6	0.000104189	0.691617	nonparametric	Normality check failed.	refined features
FST Immobility Proportion	46	46	0	0	6	0.149038	0.308229	parametric	Parametric model assumptions acceptable for a screening analysis.	refined features
Hole Board Avoidance Index	46	46	0	0	6	3.39e-07	0.46991	nonparametric	Normality check failed.	refined features
Hole Board Exploration Index	46	46	0	0	6	0.00668885	0.557159	nonparametric	Normality check failed.	refined features
Core Locomotion Distance	46	46	0	0	6	0.0102482	0.572419	nonparametric	Normality check failed.	refined features
NORT Discrimination Index	46	44	2	0.0434783	5	0.211056	0.340468	parametric	Parametric model assumptions acceptable for a screening analysis.	refined features
Open Field Avoidance Index	46	46	0	0	6	1.19e-05	0.824958	nonparametric	Normality check failed.	refined features
Open Field Exploration Rate	46	46	0	0	6	0.171449	0.683503	parametric	Parametric model assumptions acceptable for a screening analysis.	refined features
Sociability Index	46	45	1	0.0217391	5	0.0269453	0.284825	nonparametric	Normality check failed.	refined features
Social Novelty Index	46	46	0	0	6	0.145131	0.769121	parametric	Parametric model assumptions acceptable for a screening analysis.	refined features
Y Maze Novelty Arm Preference	46	45	1	0.0217391	6	0.150049	0.0534842	parametric	Parametric model assumptions acceptable for a screening analysis.	refined features
