# Supplementary material for: Behavioral phenotypes in aging: structured exploratory computational analysis of multi-assay behavioral data
Source: Front Behav Neurosci. 2026 Jun 19;20:1861841. doi: 10.3389/fnbeh.2026.1861841 (PMC13351101; doi:10.3389/fnbeh.2026.1861841)
Supplement: Supplementary Table S4 — Barnes statistics. [file Table_4.XLSX]

## Sheet: ST8 - Domain Coherence Summary
Domain	N Features	Feature Names	Complete Cases	Average Inter Feature R	Cronbach Alpha
Anxiety Avoidance	3	Open Field Avoidance Index, EZM Avoidance Index, Hole Board Avoidance Index	46	0.330397	0.596817
Cognition Learning	3	Barnes Learning Gain, Barnes Error Reduction, Barnes Efficiency Index	45	0.0596136	0.144829
Depression Passive	2	FST Immobility Proportion, FST Immobility Pressed Fraction	46	0.693298	0.818873
Locomotion Exploration	3	Core Locomotion Distance, Hole Board Exploration Index, Open Field Exploration Rate	46	-0.0690959	-0.240526
Memory	3	NORT Discrimination Index, Y Maze Novelty Arm Preference, Barnes Probe Target Bias	43	0.132699	0.314236
Sociability	2	Sociability Index, Social Novelty Index	45	-0.265188	-0.721652
