# Supplementary material for: Behavioral phenotypes in aging: structured exploratory computational analysis of multi-assay behavioral data
Source: Front Behav Neurosci. 2026 Jun 19;20:1861841. doi: 10.3389/fnbeh.2026.1861841 (PMC13351101; doi:10.3389/fnbeh.2026.1861841)
Supplement: Supplementary Table S5 — Post-hoc summary. [file Table_5.XLSX]

## Sheet: Sheet1
Outcome	Combined Group	N	Mean	Standard Deviation	Standard Error of Mean	Median	Interquartile Range	Age (Months)	Sex
Locomotion / Exploration Domain Score	4m M	10	-0.00779763	0.43466	0.137452	0.105487	0.521273	4m	M
Anxiety / Avoidance Domain Score	4m M	10	-0.194114	0.878821	0.277908	0.193872	1.01683	4m	M
Depression / Passive Coping Domain Score	4m M	10	-0.263352	0.948959	0.300087	-0.362317	0.89751	4m	M
Memory Domain Score	4m M	10	0.177188	0.564569	0.178533	-0.031874	0.785685	4m	M
Sociability / Social Novelty Domain Score	4m M	10	-0.048675	0.602119	0.190407	0.104383	0.74379	4m	M
Cognition / Learning Domain Score	4m M	10	0.0851724	0.308578	0.0975809	0.0867035	0.28305	4m	M
Core Locomotion Distance	4m M	10	10.6864	1.64596	0.520498	10.5556	2.25556	4m	M
Hole Board Exploration Index	4m M	10	4.77193	1.14203	0.361142	4.51262	1.26557	4m	M
Open Field Exploration Rate	4m M	10	0.0423023	0.0126582	0.00400288	0.0443137	0.0173864	4m	M
Open Field Avoidance Index	4m M	10	0.967318	0.024357	0.00770237	0.973171	0.0295368	4m	M
EZM Avoidance Index	4m M	10	0.754305	0.277444	0.0877356	0.843498	0.0673922	4m	M
Hole Board Avoidance Index	4m M	10	0.916331	0.0810779	0.0256391	0.958667	0.07909	4m	M
FST Immobility Proportion	4m M	10	0.24324	0.149632	0.0473178	0.244306	0.214787	4m	M
FST Immobility Pressed Fraction	4m M	10	0.0897741	0.13416	0.0424252	0.0348611	0.101153	4m	M
NORT Discrimination Index	4m M	10	-0.0335664	0.316913	0.100217	-0.0142725	0.35625	4m	M
Y Maze Novelty Arm Preference	4m M	9	0.338263	0.128728	0.0429094	0.352294	0.218577	4m	M
Sociability Index	4m M	10	0.761974	0.148846	0.0470692	0.796715	0.192532	4m	M
Social Novelty Index	4m M	10	0.668991	0.178967	0.0565943	0.682297	0.197599	4m	M
Barnes Learning Gain	4m M	10	16.882	12.0561	3.81246	13.505	8.765	4m	M
Barnes Error Reduction	4m M	10	2.21	1.75528	0.555068	2.3	1.5	4m	M
Barnes Efficiency Index	4m M	10	0.0640835	0.0217909	0.00689089	0.063141	0.00920493	4m	M
Barnes Probe Target Bias	4m M	10	0.219097	0.153431	0.0485192	0.165559	0.0931066	4m	M
Locomotion / Exploration Domain Score	4m F	9	0.368848	0.386585	0.128862	0.380891	0.325775	4m	F
Anxiety / Avoidance Domain Score	4m F	9	-0.235217	1.28553	0.42851	0.285701	0.424812	4m	F
Depression / Passive Coping Domain Score	4m F	9	-0.189832	0.700015	0.233338	-0.420533	0.768847	4m	F
Memory Domain Score	4m F	9	0.0555658	0.459095	0.153032	0.0535374	0.469121	4m	F
Sociability / Social Novelty Domain Score	4m F	9	0.0429059	0.45592	0.151973	-0.0260764	0.551115	4m	F
Cognition / Learning Domain Score	4m F	9	-0.0974594	0.747117	0.249039	0.231418	0.752302	4m	F
Core Locomotion Distance	4m F	9	12.5993	1.41313	0.471043	12.5742	2.4295	4m	F
Hole Board Exploration Index	4m F	9	4.8934	0.868321	0.28944	4.59649	0.420554	4m	F
Open Field Exploration Rate	4m F	9	0.0458915	0.0111906	0.0037302	0.04629	0.0111044	4m	F
Open Field Avoidance Index	4m F	9	0.955928	0.0441986	0.0147329	0.974667	0.0291715	4m	F
EZM Avoidance Index	4m F	9	0.751323	0.170354	0.0567845	0.803591	0.107694	4m	F
Hole Board Avoidance Index	4m F	9	0.935815	0.0760817	0.0253606	0.966	0.051	4m	F
FST Immobility Proportion	4m F	9	0.236405	0.111341	0.0371135	0.205556	0.126111	4m	F
FST Immobility Pressed Fraction	4m F	9	0.114437	0.0933871	0.031129	0.0861111	0.158611	4m	F
NORT Discrimination Index	4m F	9	0.0299844	0.465746	0.155249	-0.0116279	0.32438	4m	F
Y Maze Novelty Arm Preference	4m F	9	0.335072	0.104185	0.0347282	0.324123	0.101774	4m	F
Sociability Index	4m F	9	0.826189	0.124303	0.0414344	0.804721	0.213089	4m	F
Social Novelty Index	4m F	9	0.61515	0.198082	0.0660272	0.692022	0.188748	4m	F
Barnes Learning Gain	4m F	9	6.90389	8.47837	2.82612	5.66	10.465	4m	F
Barnes Error Reduction	4m F	9	0.911111	6.58795	2.19598	1.7	9.2	4m	F
Barnes Efficiency Index	4m F	9	0.0763542	0.0241816	0.00806052	0.079323	0.0104467	4m	F
Barnes Probe Target Bias	4m F	9	0.158291	0.0680049	0.0226683	0.152542	0.0404717	4m	F
Locomotion / Exploration Domain Score	9m M	9	0.0157471	0.780995	0.260332	-0.147593	0.816508	9m	M
Anxiety / Avoidance Domain Score	9m M	9	-0.108823	0.461248	0.153749	0.0602223	0.397591	9m	M
Depression / Passive Coping Domain Score	9m M	9	0.184364	1.08765	0.36255	-0.0854074	1.2124	9m	M
Memory Domain Score	9m M	9	0.0424425	0.782717	0.260906	0.476821	0.762486	9m	M
Sociability / Social Novelty Domain Score	9m M	9	-0.306735	0.510725	0.170242	-0.186493	0.591755	9m	M
Cognition / Learning Domain Score	9m M	9	0.0459352	0.476287	0.158762	-0.0912575	0.673957	9m	M
Core Locomotion Distance	9m M	9	11.6264	2.92826	0.976088	11.2747	2.28175	9m	M
Hole Board Exploration Index	9m M	9	4.41978	1.52127	0.507089	4.35766	2.09536	9m	M
Open Field Exploration Rate	9m M	9	0.0414423	0.00919665	0.00306555	0.0399183	0.0136187	9m	M
Open Field Avoidance Index	9m M	9	0.95661	0.0209073	0.00696908	0.959333	0.0278333	9m	M
EZM Avoidance Index	9m M	9	0.810129	0.100018	0.0333394	0.816063	0.0672257	9m	M
Hole Board Avoidance Index	9m M	9	0.935667	0.0539684	0.0179895	0.952667	0.0306667	9m	M
FST Immobility Proportion	9m M	9	0.302494	0.157833	0.0526112	0.287222	0.226944	9m	M
FST Immobility Pressed Fraction	9m M	9	0.151817	0.158492	0.0528307	0.134129	0.168611	9m	M
NORT Discrimination Index	9m M	8	-0.0794539	0.519572	0.183697	0.0337838	0.756756	9m	M
Y Maze Novelty Arm Preference	9m M	9	0.363206	0.201516	0.0671718	0.42109	0.32634	9m	M
Sociability Index	9m M	9	0.809171	0.0945084	0.0315028	0.818519	0.168921	9m	M
Social Novelty Index	9m M	9	0.489347	0.227831	0.0759436	0.482536	0.277954	9m	M
Barnes Learning Gain	9m M	9	12.6422	13.2305	4.41018	8.75	4.76	9m	M
Barnes Error Reduction	9m M	9	1.62222	1.8185	0.606167	1.2	2.6	9m	M
Barnes Efficiency Index	9m M	9	0.0723717	0.0230841	0.00769469	0.0708207	0.0282988	9m	M
Barnes Probe Target Bias	9m M	9	0.168324	0.113776	0.0379254	0.138643	0.0344148	9m	M
Locomotion / Exploration Domain Score	9m F	6	-0.10281	0.323686	0.132144	-0.121681	0.345771	9m	F
Anxiety / Avoidance Domain Score	9m F	6	0.145621	0.200431	0.0818256	0.225705	0.0932637	9m	F
Depression / Passive Coping Domain Score	9m F	6	0.117234	1.21767	0.497113	0.292245	1.97745	9m	F
Memory Domain Score	9m F	6	0.129549	0.733947	0.299633	-0.204368	1.10486	9m	F
Sociability / Social Novelty Domain Score	9m F	6	0.113144	0.647852	0.264485	0.19448	0.646255	9m	F
Cognition / Learning Domain Score	9m F	6	0.512169	0.533122	0.217646	0.438941	0.92009	9m	F
Core Locomotion Distance	9m F	6	11.9372	1.562	0.637683	11.3581	1.63206	9m	F
Hole Board Exploration Index	9m F	6	3.38006	1.02974	0.42039	3.18579	1.06878	9m	F
Open Field Exploration Rate	9m F	6	0.0443372	0.00779225	0.00318117	0.0425095	0.0124534	9m	F
Open Field Avoidance Index	9m F	6	0.951473	0.0122055	0.00498286	0.951998	0.0181589	9m	F
EZM Avoidance Index	9m F	6	0.856812	0.0725706	0.0296268	0.87002	0.113591	9m	F
Hole Board Avoidance Index	9m F	6	0.9755	0.0185086	0.00755609	0.980667	0.01825	9m	F
FST Immobility Proportion	9m F	6	0.277361	0.207314	0.0846355	0.330556	0.318056	9m	F
FST Immobility Pressed Fraction	9m F	6	0.156713	0.136342	0.0556613	0.154722	0.224792	9m	F
NORT Discrimination Index	9m F	6	-0.214053	0.27317	0.111521	-0.157568	0.121084	9m	F
Y Maze Novelty Arm Preference	9m F	6	0.375659	0.201003	0.0820592	0.343263	0.341108	9m	F
Sociability Index	9m F	6	0.798925	0.222767	0.0909443	0.856089	0.289472	9m	F
Social Novelty Index	9m F	6	0.684987	0.255978	0.104503	0.717434	0.429543	9m	F
Barnes Learning Gain	9m F	6	22.9867	13.0417	5.32426	19.185	5.3725	9m	F
Barnes Error Reduction	9m F	6	2.41667	1.67382	0.683333	1.8	2.625	9m	F
Barnes Efficiency Index	9m F	6	0.0838377	0.0222432	0.00908077	0.0728491	0.0316204	9m	F
Barnes Probe Target Bias	9m F	6	0.2138	0.117645	0.0480284	0.224141	0.129239	9m	F
Locomotion / Exploration Domain Score	14m M	6	-0.38534	0.353197	0.144192	-0.30716	0.324247	14m	M
Anxiety / Avoidance Domain Score	14m M	6	0.316431	0.348945	0.142456	0.336282	0.275545	14m	M
Depression / Passive Coping Domain Score	14m M	6	0.0790955	0.35937	0.146712	0.0864797	0.4862	14m	M
Memory Domain Score	14m M	6	-0.13908	0.668416	0.27288	-0.143922	0.498144	14m	M
Sociability / Social Novelty Domain Score	14m M	6	0.295123	0.763867	0.311848	0.240505	0.879719	14m	M
Cognition / Learning Domain Score	14m M	6	-0.385132	0.899445	0.367197	-0.127629	0.633757	14m	M
Core Locomotion Distance	14m M	6	8.63467	3.70742	1.51355	9.49437	2.30156	14m	M
Hole Board Exploration Index	14m M	6	4.28605	2.79496	1.14104	3.13497	1.60919	14m	M
Open Field Exploration Rate	14m M	6	0.0425627	0.0200334	0.0081786	0.0462888	0.0114947	14m	M
Open Field Avoidance Index	14m M	6	0.974998	0.0144469	0.00589793	0.978	0.0179185	14m	M
EZM Avoidance Index	14m M	6	0.882866	0.0965322	0.0394091	0.909794	0.108875	14m	M
Hole Board Avoidance Index	14m M	6	0.943333	0.0459309	0.0187512	0.945333	0.0725	14m	M
FST Immobility Proportion	14m M	6	0.319352	0.0700814	0.0286106	0.340139	0.0734722	14m	M
FST Immobility Pressed Fraction	14m M	6	0.110324	0.0960288	0.0392036	0.118194	0.166667	14m	M
NORT Discrimination Index	14m M	5	-0.00880557	0.642908	0.287517	0.037037	0.627206	14m	M
Y Maze Novelty Arm Preference	14m M	6	0.278537	0.0806715	0.032934	0.267261	0.127079	14m	M
Sociability Index	14m M	5	0.8155	0.137903	0.0616722	0.869355	0.182263	14m	M
Social Novelty Index	14m M	6	0.688167	0.189295	0.0772792	0.695218	0.0329068	14m	M
Barnes Learning Gain	14m M	6	11.3017	19.9017	8.12482	10.685	14.5837	14m	M
Barnes Error Reduction	14m M	6	1.31667	5.20977	2.12688	2.25	3.1	14m	M
Barnes Efficiency Index	14m M	6	0.0449264	0.00984098	0.00401756	0.0420905	0.00940155	14m	M
Barnes Probe Target Bias	14m M	6	0.150611	0.097689	0.0398814	0.15238	0.151468	14m	M
Locomotion / Exploration Domain Score	14m F	6	-0.0757468	0.644231	0.263006	-0.277081	0.905809	14m	F
Anxiety / Avoidance Domain Score	14m F	6	0.377533	0.20864	0.0851771	0.40245	0.258707	14m	F
Depression / Passive Coping Domain Score	14m F	6	0.250794	1.23098	0.502547	0.2357	1.87556	14m	F
Memory Domain Score	14m F	6	-0.499259	0.750306	0.306311	-0.502864	0.675687	14m	F
Sociability / Social Novelty Domain Score	14m F	6	0.197606	0.992797	0.405308	0.482861	1.33012	14m	F
Cognition / Learning Domain Score	14m F	6	-0.261001	0.679115	0.277248	-0.0671349	0.918858	14m	F
Core Locomotion Distance	14m F	6	10.5628	2.41989	0.987914	10.0619	1.55794	14m	F
Hole Board Exploration Index	14m F	6	3.5951	1.04717	0.427505	3.32314	0.929587	14m	F
Open Field Exploration Rate	14m F	6	0.0505666	0.0185847	0.00758718	0.0469481	0.0129331	14m	F
Open Field Avoidance Index	14m F	6	0.966336	0.0215829	0.00881117	0.970333	0.018	14m	F
EZM Avoidance Index	14m F	6	0.908704	0.057146	0.0233298	0.900389	0.0735247	14m	F
Hole Board Avoidance Index	14m F	6	0.964444	0.010972	0.00447931	0.966	0.00825	14m	F
FST Immobility Proportion	14m F	6	0.320509	0.189625	0.0774139	0.354028	0.251111	14m	F
FST Immobility Pressed Fraction	14m F	6	0.152963	0.167138	0.068234	0.0879167	0.268472	14m	F
NORT Discrimination Index	14m F	6	-0.100086	0.735112	0.300108	0.0328841	0.803167	14m	F
Y Maze Novelty Arm Preference	14m F	6	0.194955	0.0973019	0.0397233	0.150428	0.129461	14m	F
Sociability Index	14m F	6	0.776865	0.221036	0.0902377	0.807528	0.29243	14m	F
Social Novelty Index	14m F	6	0.753387	0.239055	0.0975939	0.803398	0.242764	14m	F
Barnes Learning Gain	14m F	5	19.462	23.2163	10.3826	15.57	19.765	14m	F
Barnes Error Reduction	14m F	6	2.55	2.51535	1.02689	2.4	3.1	14m	F
Barnes Efficiency Index	14m F	6	0.0384054	0.0154261	0.00629769	0.0339458	0.0174141	14m	F
Barnes Probe Target Bias	14m F	6	0.107504	0.147224	0.060104	0.0356464	0.142389	14m	F
