# Supplementary material for: Behavioral phenotypes in aging: structured exploratory computational analysis of multi-assay behavioral data
Source: Front Behav Neurosci. 2026 Jun 19;20:1861841. doi: 10.3389/fnbeh.2026.1861841 (PMC13351101; doi:10.3389/fnbeh.2026.1861841)
Supplement: Supplementary Table S6 — Effect size summary. [file Table_6.XLSX]

## Sheet: Domain Statistics
Outcome	Analysis Family	Statistical Test	Effect	Statistic	P Value	Significant	Fallback Used	Notes
Anxiety / Avoidance Domain Score	domain_scores	Kruskal-Wallis Across Combined Groups	Combined Group	8.11434	0.150046	FALSE	TRUE	Nonparametric fallback across combined groups (14_f, 14_m, 4_f, 4_m, 9_f, 9_m).
Cognition / Learning Domain Score	domain_scores	Kruskal-Wallis Across Combined Groups	Combined Group	5.6774	0.338885	FALSE	TRUE	Nonparametric fallback across combined groups (14_f, 14_m, 4_f, 4_m, 9_f, 9_m).
Depression / Passive Coping Domain Score	domain_scores	Two-Way ANOVA	C(Age Months)	0.917508	0.407757	FALSE	FALSE	age_months x sex ANOVA.
Depression / Passive Coping Domain Score	domain_scores	Two-Way ANOVA	Sex	0.0367312	0.848983	FALSE	FALSE	age_months x sex ANOVA.
Depression / Passive Coping Domain Score	domain_scores	Two-Way ANOVA	C(Age Months) x C(Sex)	0.0518126	0.94957	FALSE	FALSE	age_months x sex ANOVA.
Locomotion / Exploration Domain Score	domain_scores	Two-Way ANOVA	C(Age Months)	2.22582	0.121184	FALSE	FALSE	age_months x sex ANOVA.
Locomotion / Exploration Domain Score	domain_scores	Two-Way ANOVA	Sex	1.67658	0.202804	FALSE	FALSE	age_months x sex ANOVA.
Locomotion / Exploration Domain Score	domain_scores	Two-Way ANOVA	C(Age Months) x C(Sex)	0.998571	0.377403	FALSE	FALSE	age_months x sex ANOVA.
Memory Domain Score	domain_scores	Two-Way ANOVA	C(Age Months)	1.7823	0.181353	FALSE	FALSE	age_months x sex ANOVA.
Memory Domain Score	domain_scores	Two-Way ANOVA	Sex	0.370066	0.546407	FALSE	FALSE	age_months x sex ANOVA.
Memory Domain Score	domain_scores	Two-Way ANOVA	C(Age Months) x C(Sex)	0.38081	0.685758	FALSE	FALSE	age_months x sex ANOVA.
Sociability / Social Novelty Domain Score	domain_scores	Two-Way ANOVA	C(Age Months)	1.09729	0.34361	FALSE	FALSE	age_months x sex ANOVA.
Sociability / Social Novelty Domain Score	domain_scores	Two-Way ANOVA	Sex	0.568426	0.4553	FALSE	FALSE	age_months x sex ANOVA.
Sociability / Social Novelty Domain Score	domain_scores	Two-Way ANOVA	C(Age Months) x C(Sex)	0.544871	0.584159	FALSE	FALSE	age_months x sex ANOVA.
