# Supplementary material for: Behavioral phenotypes in aging: structured exploratory computational analysis of multi-assay behavioral data
Source: Front Behav Neurosci. 2026 Jun 19;20:1861841. doi: 10.3389/fnbeh.2026.1861841 (PMC13351101; doi:10.3389/fnbeh.2026.1861841)
Supplement: Supplementary Table S7 — Assumption checks summary. [file Table_7.XLSX]

## Sheet: Key Feature Statistics
Outcome	Analysis Family	Statistical Test	Effect	Statistic	P Value	Significant	Fallback Used	Notes
Barnes Efficiency Index	refined_features	Two-Way ANOVA	C(Age Months)	10.8151	0.000175924	TRUE	FALSE	age_months x sex ANOVA.
Barnes Efficiency Index	refined_features	Two-Way ANOVA	Sex	1.29534	0.261837	FALSE	FALSE	age_months x sex ANOVA.
Barnes Efficiency Index	refined_features	Two-Way ANOVA	C(Age Months) x C(Sex)	0.866034	0.428353	FALSE	FALSE	age_months x sex ANOVA.
Barnes Error Reduction	refined_features	Kruskal-Wallis Across Combined Groups	Combined Group	0.857158	0.973245	FALSE	TRUE	Nonparametric fallback across combined groups (14_f, 14_m, 4_f, 4_m, 9_f, 9_m).
Barnes Learning Gain	refined_features	Kruskal-Wallis Across Combined Groups	Combined Group	9.65907	0.0854923	FALSE	TRUE	Nonparametric fallback across combined groups (14_f, 14_m, 4_f, 4_m, 9_f, 9_m).
Barnes Probe Target Bias	refined_features	Kruskal-Wallis Across Combined Groups	Combined Group	4.47709	0.482955	FALSE	TRUE	Nonparametric fallback across combined groups (14_f, 14_m, 4_f, 4_m, 9_f, 9_m).
EZM Avoidance Index	refined_features	Kruskal-Wallis Across Combined Groups	Combined Group	9.57163	0.0883236	FALSE	TRUE	Nonparametric fallback across combined groups (14_f, 14_m, 4_f, 4_m, 9_f, 9_m).
FST Immobility Pressed Fraction	refined_features	Kruskal-Wallis Across Combined Groups	Combined Group	1.95002	0.856017	FALSE	TRUE	Nonparametric fallback across combined groups (14_f, 14_m, 4_f, 4_m, 9_f, 9_m).
FST Immobility Proportion	refined_features	Two-Way ANOVA	C(Age Months)	1.12288	0.33538	FALSE	FALSE	age_months x sex ANOVA.
FST Immobility Proportion	refined_features	Two-Way ANOVA	Sex	0.0547057	0.816261	FALSE	FALSE	age_months x sex ANOVA.
FST Immobility Proportion	refined_features	Two-Way ANOVA	C(Age Months) x C(Sex)	0.0270271	0.973353	FALSE	FALSE	age_months x sex ANOVA.
Hole Board Avoidance Index	refined_features	Kruskal-Wallis Across Combined Groups	Combined Group	6.04175	0.302178	FALSE	TRUE	Nonparametric fallback across combined groups (14_f, 14_m, 4_f, 4_m, 9_f, 9_m).
Hole Board Exploration Index	refined_features	Kruskal-Wallis Across Combined Groups	Combined Group	10.1998	0.0697692	FALSE	TRUE	Nonparametric fallback across combined groups (14_f, 14_m, 4_f, 4_m, 9_f, 9_m).
Core Locomotion Distance	refined_features	Kruskal-Wallis Across Combined Groups	Combined Group	11.1714	0.0480858	TRUE	TRUE	Nonparametric fallback across combined groups (14_f, 14_m, 4_f, 4_m, 9_f, 9_m).
NORT Discrimination Index	refined_features	Two-Way ANOVA	C(Age Months)	0.303071	0.740315	FALSE	FALSE	age_months x sex ANOVA.
NORT Discrimination Index	refined_features	Two-Way ANOVA	Sex	0.0631624	0.80292	FALSE	FALSE	age_months x sex ANOVA.
NORT Discrimination Index	refined_features	Two-Way ANOVA	C(Age Months) x C(Sex)	0.18181	0.834481	FALSE	FALSE	age_months x sex ANOVA.
Open Field Avoidance Index	refined_features	Kruskal-Wallis Across Combined Groups	Combined Group	6.75109	0.23982	FALSE	TRUE	Nonparametric fallback across combined groups (14_f, 14_m, 4_f, 4_m, 9_f, 9_m).
Open Field Exploration Rate	refined_features	Two-Way ANOVA	C(Age Months)	0.235973	0.790894	FALSE	FALSE	age_months x sex ANOVA.
Open Field Exploration Rate	refined_features	Two-Way ANOVA	Sex	1.3041	0.260256	FALSE	FALSE	age_months x sex ANOVA.
Open Field Exploration Rate	refined_features	Two-Way ANOVA	C(Age Months) x C(Sex)	0.139763	0.869987	FALSE	FALSE	age_months x sex ANOVA.
Sociability Index	refined_features	Kruskal-Wallis Across Combined Groups	Combined Group	1.11238	0.953002	FALSE	TRUE	Nonparametric fallback across combined groups (14_f, 14_m, 4_f, 4_m, 9_f, 9_m).
Social Novelty Index	refined_features	Two-Way ANOVA	C(Age Months)	1.59733	0.215079	FALSE	FALSE	age_months x sex ANOVA.
Social Novelty Index	refined_features	Two-Way ANOVA	Sex	0.810826	0.373266	FALSE	FALSE	age_months x sex ANOVA.
Social Novelty Index	refined_features	Two-Way ANOVA	C(Age Months) x C(Sex)	1.40993	0.256032	FALSE	FALSE	age_months x sex ANOVA.
Y Maze Novelty Arm Preference	refined_features	Two-Way ANOVA	C(Age Months)	2.8268	0.0713773	FALSE	FALSE	age_months x sex ANOVA.
Y Maze Novelty Arm Preference	refined_features	Two-Way ANOVA	Sex	0.206347	0.652164	FALSE	FALSE	age_months x sex ANOVA.
Y Maze Novelty Arm Preference	refined_features	Two-Way ANOVA	C(Age Months) x C(Sex)	0.405754	0.669255	FALSE	FALSE	age_months x sex ANOVA.
