# Supplementary material for: Behavioral phenotypes in aging: structured exploratory computational analysis of multi-assay behavioral data
Source: Front Behav Neurosci. 2026 Jun 19;20:1861841. doi: 10.3389/fnbeh.2026.1861841 (PMC13351101; doi:10.3389/fnbeh.2026.1861841)
Supplement: Supplementary Table S8 — Domain coherence summary. [file Table_8.XLSX]

## Sheet: Sheet1
Barnes Measure	Model Term	Sex Stratum	Reference Group	Model Estimate	Standard Error	Z Statistic	P Value	Raw Model Term
Latency Mean	Reference-group intercept (4 F)	F	4 F	52.7796	10.6249	4.96754	6.7807e-07	Intercept
Latency Mean	14 F vs 4 F	F	4 F	43.0972	18.5448	2.32396	0.0201277	C(age_group, Treatment(reference='4'))[T.14]
Latency Mean	9 F vs 4 F	F	4 F	41.4481	16.7994	2.46723	0.0136161	C(age_group, Treatment(reference='4'))[T.9]
Latency Mean	Day slope for 4 F	F	4 F	-7.57352	3.27582	-2.31195	0.0207805	day
Latency Mean	Difference in day slope: 14 F vs 4 F	F	4 F	-7.19984	5.61354	-1.28258	0.199638	day:C(age_group, Treatment(reference='4'))[T.14]
Latency Mean	Difference in day slope: 9 F vs 4 F	F	4 F	-17.3043	5.17952	-3.3409	0.000835074	day:C(age_group, Treatment(reference='4'))[T.9]
Latency Mean	Random mouse-level variance within F	F	4 F	0.603974	0.311883	1.93654	0.0528016	Group Var
Latency Mean	Reference-group intercept (4 M)	M	4 M	72.45	10.2828	7.04575	1.84466e-12	Intercept
Latency Mean	14 M vs 4 M	M	4 M	15.9194	16.7917	0.948052	0.343103	C(age_group, Treatment(reference='4'))[T.14]
Latency Mean	9 M vs 4 M	M	4 M	-4.39352	14.9406	-0.294067	0.768707	C(age_group, Treatment(reference='4'))[T.9]
Latency Mean	Day slope for 4 M	M	4 M	-16.1147	3.39311	-4.74923	2.04192e-06	day
Latency Mean	Difference in day slope: 14 M vs 4 M	M	4 M	3.57578	5.54093	0.645339	0.518707	day:C(age_group, Treatment(reference='4'))[T.14]
Latency Mean	Difference in day slope: 9 M vs 4 M	M	4 M	2.89281	4.93008	0.586769	0.557359	day:C(age_group, Treatment(reference='4'))[T.9]
Latency Mean	Random mouse-level variance within M	M	4 M	0.336777	0.191639	1.75735	0.078859	Group Var
Error Mean	Reference-group intercept (4 F)	F	4 F	14.2222	3.1422	4.5262	6.0054e-06	Intercept
Error Mean	14 F vs 4 F	F	4 F	0.0833333	4.96825	0.0167732	0.986618	C(age_group, Treatment(reference='4'))[T.14]
Error Mean	9 F vs 4 F	F	4 F	-4.47222	4.96825	-0.90016	0.368035	C(age_group, Treatment(reference='4'))[T.9]
Error Mean	Day slope for 4 F	F	4 F	-1.0963	1.01224	-1.08304	0.278792	day
Error Mean	Difference in day slope: 14 F vs 4 F	F	4 F	-0.57037	1.6005	-0.356371	0.721563	day:C(age_group, Treatment(reference='4'))[T.14]
Error Mean	Difference in day slope: 9 F vs 4 F	F	4 F	-1.65926	1.6005	-1.03671	0.299869	day:C(age_group, Treatment(reference='4'))[T.9]
Error Mean	Random mouse-level variance within F	F	4 F	0.427204	0.241321	1.77028	0.0766813	Group Var
Error Mean	Reference-group intercept (4 M)	M	4 M	10.6833	1.85601	5.75608	8.60901e-09	Intercept
Error Mean	14 M vs 4 M	M	4 M	-0.905556	3.03085	-0.298779	0.765108	C(age_group, Treatment(reference='4'))[T.14]
Error Mean	9 M vs 4 M	M	4 M	-1.44259	2.69672	-0.534944	0.592689	C(age_group, Treatment(reference='4'))[T.9]
Error Mean	Day slope for 4 M	M	4 M	-2.08333	0.665231	-3.13174	0.00173772	day
Error Mean	Difference in day slope: 14 M vs 4 M	M	4 M	1.2	1.08632	1.10465	0.269312	day:C(age_group, Treatment(reference='4'))[T.14]
Error Mean	Difference in day slope: 9 M vs 4 M	M	4 M	0.157407	0.966559	0.162853	0.870634	day:C(age_group, Treatment(reference='4'))[T.9]
Error Mean	Random mouse-level variance within M	M	4 M	0.0568427	0.100214	0.567211	0.570571	Group Var
Note	Barnes mixed-model coefficients are reported within each sex stratum relative to the youngest available age group (4 months in the dataset). This reference groups was chosen for aging interpretation and should not be interpreted as biological control groups.
